# Supplementary material for: An economic and disease transmission model of human papillomavirus and oropharyngeal cancer in Texas
Source: Sci Rep. 2021 Jan 19;11:1802. doi: 10.1038/s41598-021-81375-5 (PMC7815750; doi:10.1038/s41598-021-81375-5)
Supplement: Supplementary file 12 — Supplementary Table S1. [file 41598_2021_81375_MOESM12_ESM.xlsx]

## Sheet: Sheet1
Incremental cost per life year (LY) gained by vaccination for vaccine uptake rate 50% increase scenario
Strategy	Discounted total						Incremental Cost-Effectivenss Ratio
	Costs		Net Cost	LY	Incremental Cost	LY saved	$/LY saved
	Vaccination	Treatment
Vaccine cost: 178.14$; Intervention cost: 50.64$ for the first dose; 20.26$ for the second dose.
Baseline	3.91678e+09	2.94907e+09	6.86586e+09	8.10626e+08
50% Increase Female	1.06984e+10	2.83293e+09	1.35314e+10	8.11205e+08	6.6655e+09	578591	11520.2
50% Increase Male and Female	1.75417e+10	2.67778e+09	2.02194e+10	8.11958e+08	6.68808e+09	752916	8882.9
Vaccine cost: 142.512; Intervention cost: 20.26$ for the first dose; 20.26$ for the second dose.
Baseline	3.13343e+09	2.94907e+09	6.0825e+09	8.10626e+08
50% Increase Female	7.02374e+09	2.83293e+09	9.85667e+09	8.11205e+08	3.77416e+09	578591	6523.03
50% Increase Male and Female	1.098e+10	2.67778e+09	1.36578e+10	8.11958e+08	3.80115e+09	752916	5048.57
Vaccine cost: 217.11; Intervention cost: 87.92$ for the first dose; 20.26$ for the second dose.
Baseline	4.77362e+09	2.94907e+09	7.7227e+09	8.10626e+08
50% Increase Female	1.51002e+10	2.83293e+09	1.79331e+10	8.11205e+08	1.02104e+10	578591	17647
50% Increase Male and Female	2.548e+10	2.67778e+09	2.81577e+10	8.11958e+08	1.02247e+10	752916	13580.1
Notes: 1) Discount rate is 0.03; 2) Costs reported in 2018 US dollar; 3) Planning horizon is 100 years; 4) Female and male vaccination includes age 13 to 26 years.
