# Supplementary material for: An economic and disease transmission model of human papillomavirus and oropharyngeal cancer in Texas
Source: Sci Rep. 2021 Jan 19;11:1802. doi: 10.1038/s41598-021-81375-5 (PMC7815750; doi:10.1038/s41598-021-81375-5)
Supplement: Supplementary file 13 — Supplementary Table S2. [file 41598_2021_81375_MOESM13_ESM.xlsx]

## Sheet: Sheet1
Costs Under Different Time Span
Baseline	vaccination costs	treatmeent costs	total costs
5 years	6.88488e+08	3.79286e+08	1.06777e+09
10 years	1.21597e+09	7.9068e+08	2.00665e+09
20 years	1.97936e+09	1.7524e+09	3.73177e+09
50 years	3.24495e+09	2.89013e+09	6.13509e+09
100 years	3.91678e+09	2.94907e+09	6.86586e+09
50% increase in Female	vaccination costs	treatmeent costs	total costs
5 years	1.45349e+09	3.75825e+08	1.82931e+09
10 years	2.83824e+09	7.72724e+08	3.61096e+09
20 years	5.00852e+09	1.69713e+09	6.70565e+09
50 years	8.71634e+09	2.77927e+09	1.14956e+10
100 years	1.06984e+10	2.83293e+09	1.35314e+10
50% increase in Female and Male	vaccination costs	treatmeent costs	total costs
5 years	2.29793e+09	3.7402e+08	2.67195e+09
10 years	4.58794e+09	7.60057e+08	5.34799e+09
20 years	8.1965e+09	1.64393e+09	9.84043e+09
50 years	1.42961e+10	2.63311e+09	1.69292e+10
100 years	1.75417e+10	2.67778e+09	2.02194e+10
Notes: 1) Discount rate is 0.03; 2) Costs reported in 2018 US dollar; 3) Female and male vaccination includes age 13 to 26 years.
