# Supplementary material for: An economic and disease transmission model of human papillomavirus and oropharyngeal cancer in Texas
Source: Sci Rep. 2021 Jan 19;11:1802. doi: 10.1038/s41598-021-81375-5 (PMC7815750; doi:10.1038/s41598-021-81375-5)
Supplement: Supplementary file 14 — Supplementary Table S3. [file 41598_2021_81375_MOESM14_ESM.xlsx]

## Sheet: Sheet1
Total Quality-Adjusted Life Yeare (QALY) Under Different Time Span
Lost QALYs	5 years	10 years	20 years	50 years	100 years
Baseline	113424	295749	745565	1260018	1281115
50% Increase Female	112924	291305	723493	1209779	1228503
50% Increase Male and Female	112637	287904	700734	1142567	1157743
QALYs Gained	5 years	10 years	20 years	50 years	100 years
Baseline
50% Increase Female	500	4444	22072	50239	52612
50% Increase Male and Female	287	3401	22759	67212	70760
