# Supplementary material for: An economic and disease transmission model of human papillomavirus and oropharyngeal cancer in Texas
Source: Sci Rep. 2021 Jan 19;11:1802. doi: 10.1038/s41598-021-81375-5 (PMC7815750; doi:10.1038/s41598-021-81375-5)
Supplement: Supplementary file 15 — Supplementary Table S4. [file 41598_2021_81375_MOESM15_ESM.xlsx]

## Sheet: Sheet1
Incremental Cost Per Quality-Adjusted Life Year (QALY) Under Different Time Span
$/QALY	5 years	10 years	20 years	50 years	100 years
Baseline
50% Increase Female	1.52308e+06	361006	134736	106700	126692
50% Increase Male and Female	2.93601e+06	510741	137738	80842.1	94517.8
